# Supplementary material for: Impact of phosphorus supply and arbuscular mycorrhizal fungi inoculation on rhizosphere fungal communities and growth of Macadamia integrifolia seedlings
Source: Front Plant Sci. 2026 Apr 10;17:1788218. doi: 10.3389/fpls.2026.1788218 (PMC13106333; doi:10.3389/fpls.2026.1788218)
Supplement: Supplementary file 1 [file Table1.xlsx]

## Sheet: S1
Table S1 Overview of high-throughput sequencing data.
Sample	Raw PE(#)	Qualified(#)	Nochime(#)	Base(nt)	AvgLen(nt)	Q20	Q30	GC%	Effective%
CK-P0-1	58332	57257	57257	14414485	251.751	98.35	99.78	52.2	98.1571
CK-P0-2	51163	50074	50074	12215252	243.944	98.29	99.78	53.51	97.8715
CK-P0-3	52689	51612	51612	13611218	263.722	98.47	99.8	55.21	97.9559
CK-P1-1	52679	51740	51740	13254463	256.174	98.33	99.79	53.72	98.2175
CK-P1-2	44764	44168	44168	11174039	252.989	98.88	99.86	59.15	98.6686
CK-P1-3	54451	53030	53030	13240379	249.677	98.3	99.78	53.79	97.3903
CK-P2-1	51329	50028	50028	12408540	248.032	98.45	99.8	54.57	97.4654
CK-P2-2	52214	50983	50983	12630677	247.743	98.27	99.78	55.83	97.6424
CK-P2-3	53797	52528	52528	12883738	245.274	98.43	99.81	54.94	97.6411
NM-P0-1	68508	67074	67074	15858456	236.432	98.9	99.86	46.25	97.9068
NM-P0-2	58549	57613	57613	14310432	248.389	98.29	99.77	51.28	98.4013
NM-P0-3	65289	63921	63921	15556508	243.371	98.38	99.78	50.8	97.9047
NM-P1-1	63749	62287	62287	15310019	245.798	98.35	99.78	55.53	97.7066
NM-P1-2	65238	64361	64361	15761415	244.891	98.33	99.75	51.98	98.6557
NM-P1-3	55135	53956	53956	13963047	258.786	97.98	99.71	52.5	97.8616
NM-P2-1	63461	62000	62000	15706608	253.332	97.82	99.7	53.48	97.6978
NM-P2-2	62869	61942	61942	15434809	249.182	98.57	99.82	51.24	98.5255
NM-P2-3	60836	59596	59596	13931308	233.762	98.51	99.8	50.64	97.9617
GM-P0-1	44477	43807	43807	11346791	259.018	98.04	99.73	54.83	98.4936
GM-P0-2	53469	52404	52404	13413716	255.967	98.17	99.75	54.73	98.0082
GM-P0-3	53927	53035	53035	13568934	255.849	98.33	99.78	56.56	98.3459
GM-P1-1	59575	58318	58318	14610923	250.539	98.67	99.83	56.11	97.8901
GM-P1-2	56636	55658	55658	14543695	261.305	98.51	99.79	53.72	98.2732
GM-P1-3	49570	48672	48672	12595526	258.784	98.5	99.8	55.77	98.1884
GM-P2-1	62068	60968	60968	15748637	258.31	98.18	99.75	54.06	98.2278
GM-P2-2	59035	58114	58114	14708609	253.099	98.62	99.82	51.97	98.4399
GM-P2-3	62669	61566	61566	14935873	242.599	98.72	99.84	54.2	98.24
