# Supplementary material for: Impact of phosphorus supply and arbuscular mycorrhizal fungi inoculation on rhizosphere fungal communities and growth of Macadamia integrifolia seedlings
Source: Front Plant Sci. 2026 Apr 10;17:1788218. doi: 10.3389/fpls.2026.1788218 (PMC13106333; doi:10.3389/fpls.2026.1788218)
Supplement: Supplementary file 2 [file Table2.xlsx]

## Sheet: Table of Alpha Diversity Indice
Table S2 The results of the alpha diversity index.
Sample	Shannon	goods_coverage	Simpson	Richness (Pd)	Pielou_e	Invsimpson
CK-P0-1	0.587888	1	0.064859	43.7194	0.587888	8.62621
CK-P0-2	0.634008	0.999	0.088094	25.6134	0.634008	7.75228
CK-P0-3	0.515993	1	0.056034	34.5978	0.515993	6.44386
CK-P1-1	0.688307	1	0.107204	42.1356	0.688307	15.223
CK-P1-2	0.156084	1	0.030605	11.6011	0.156084	1.25481
CK-P1-3	0.546215	1	0.041718	52.4447	0.546215	7.21721
CK-P2-1	0.598567	1	0.050821	53.1384	0.598567	8.38547
CK-P2-2	0.531054	0.999	0.02953	53.9241	0.531054	5.72889
CK-P2-3	0.362321	1	0.00835	79.9171	0.362321	2.22938
NM-P0-1	0.489211	1	0.027238	64.6157	0.489211	5.25687
NM-P0-2	0.599279	1	0.047483	67.6499	0.599279	9.44914
NM-P0-3	0.646615	1	0.063401	77.988	0.646615	15.7869
NM-P1-1	0.554559	1	0.044515	81.9412	0.554559	11.6184
NM-P1-2	0.529818	1	0.021161	130.19	0.529818	8.88764
NM-P1-3	0.58326	0.999	0.024308	94.307	0.58326	7.26798
NM-P2-1	0.609203	1	0.035607	121.892	0.609202	14.9193
NM-P2-2	0.617431	1	0.034331	90.4387	0.617431	10.9172
NM-P2-3	0.669185	1	0.045114	136.324	0.669185	22.3314
GM-P0-1	0.644639	1	0.077167	47.0878	0.644639	11.2663
GM-P0-2	0.535965	1	0.035675	62.1092	0.535965	7.24211
GM-P0-3	0.507763	1	0.032619	45.8454	0.507763	3.88163
GM-P1-1	0.522045	1	0.036101	73.999	0.522045	7.61737
GM-P1-2	0.483322	1	0.038245	49.7934	0.483322	4.74235
GM-P1-3	0.554583	1	0.047662	59.0765	0.554583	7.95956
GM-P2-1	0.504476	1	0.047764	49.9982	0.504476	6.25704
GM-P2-2	0.488725	1	0.042825	53.8955	0.488725	6.76628
GM-P2-3	0.504594	1	0.050255	48.891	0.504594	6.83475
